# Supplementary material for: High Performance Polymer Composites: A Role of Transfer Films in Ensuring Tribological Properties—A Review
Source: Polymers (Basel). 2022 Feb 28;14(5):975. doi: 10.3390/polym14050975 (PMC8912496; doi:10.3390/polym14050975)
Supplement: Supplementary file 1 [file polymers-14-00975-s001.zip]

Archive with 1 entries (1 files):
- polymers-1598633-supplementary.pdf
